# Supplementary material for: Evolutionary dynamics of the LTR retrotransposons roo and rooA inferred from twelve complete Drosophila genomes
Source: BMC Evol Biol. 2009 Aug 18;9:205. doi: 10.1186/1471-2148-9-205 (PMC3087523; doi:10.1186/1471-2148-9-205)
Supplement: Additional file 1 — List of all full length roo and rooA elements. A list of all 230 full length roo and rooA elements including species name, accession number, start and end position of the complete element, start and end positions for both LTR sequences and the open reading frame (ORF), the elements age in million years, and the coding strand. The last column indicates whether the element is a roo element (0) or a rooA element (1). [file 1471-2148-9-205-S1.xls]

## Sheet: roo_and_rooA_elements
id	species	accession_number	start	end	ltr5_start	ltr5_end	orf_start	orf_end	ltr3_start	ltr3_end	element_age	strand	rooA
Dsim1A	D. simulans	dsim_chr_2L	21208745	21204819	21208745	21208392	21206858	21205380	21205172	21204819	0.971031	-1	1
Dsim2A	D. simulans	dsim_chr_3h_random	339453	333867	339453	339275	337634	335943	334045	333867	1.39666	-1	1
Dsim3	D. simulans	dsim_chr_U	2729060	2733318	2729060	2729313	2731033	2732901	2733065	2733318	0	1	0
Dsim4A	D. simulans	dsim_chr_Yh_random	22683	15558	22683	22322	19327	17690	15919	15558	0	-1	1
Dsec1	D. sechellia	dsec_scaffold_1	6493029	6484485	6493029	6492611	6491801	6485688	6484903	6484485	0.149156	-1	0
Dsec2	D. sechellia	dsec_scaffold_1	349926	354912	349926	350357	351210	354179	354481	354912	0.0723438	1	0
Dsec3	D. sechellia	dsec_scaffold_1	996668	1005285	996668	997472	998483	1004530	1004488	1005285	0.54825	1	0
Dsec4	D. sechellia	dsec_scaffold_4	5450857	5442242	5450857	5450425	5449564	5443451	5442674	5442242	0.360844	-1	0
Dsec5	D. sechellia	dsec_scaffold_4	4793892	4785698	4793892	4793473	4792624	4787261	4786117	4785698	0.0744063	-1	0
Dsec6	D. sechellia	dsec_scaffold_4	3338370	3329823	3338370	3337952	3337140	3331027	3330241	3329823	0.149156	-1	0
Dsec7	D. sechellia	dsec_scaffold_5	5108931	5100970	5108931	5108511	5107701	5102338	5101390	5100970	0.222687	-1	0
Dsec8	D. sechellia	dsec_scaffold_5	1869838	1861876	1869838	1869407	1867459	1863134	1862307	1861876	0.0723438	-1	0
Dsec9	D. sechellia	dsec_scaffold_5	1591638	1584371	1591638	1591211	1590316	1587497	1584789	1584371	0.149156	-1	0
Dsec10	D. sechellia	dsec_scaffold_7	5464	13433	5464	5892	6704	12067	13013	13433	0.520844	1	0
Dsec11	D. sechellia	dsec_scaffold_7	151646	144630	151646	151223	150373	147470	145048	144630	0.596656	-1	0
Dsec12	D. sechellia	dsec_scaffold_7	916287	923905	916287	916705	919704	921017	923487	923905	0.0745938	1	0
Dsec13	D. sechellia	dsec_scaffold_12	216175	224520	216175	216389	219409	224493	224298	224520	1.61384	1	0
Dsec14	D. sechellia	dsec_scaffold_13	315573	323488	315573	315991	316801	319407	323070	323488	0	1	0
Dsec15	D. sechellia	dsec_scaffold_21	764922	756687	764922	764503	763361	758346	757106	756687	0.148813	-1	0
Dsec16	D. sechellia	dsec_scaffold_31	304654	313528	304654	305082	309690	312323	313100	313528	0	1	0
Dmel1	D. melanogaster	dmel_chr2L	21978436	21969331	21978436	21978009	21977159	21970080	21969758	21969331	0	-1	0
Dmel2	D. melanogaster	dmel_chr2L	21557816	21548386	21557816	21557389	21556543	21550868	21548813	21548386	0	-1	0
Dmel3	D. melanogaster	dmel_chr2L	19708598	19699521	19708598	19708171	19707338	19700259	19699948	19699521	0	-1	0
Dmel4	D. melanogaster	dmel_chr2L	14651730	14642626	14651730	14651303	14650454	14643375	14643053	14642626	0	-1	0
Dmel5	D. melanogaster	dmel_chr2L	13862231	13853140	13862231	13861803	13860957	13853878	13853567	13853140	0.146031	-1	0
Dmel6	D. melanogaster	dmel_chr2L	9007786	9000335	9007786	9007359	9006513	9001084	9000762	9000335	0	-1	0
Dmel7	D. melanogaster	dmel_chr2L	5836712	5827763	5836712	5836285	5835463	5828501	5828190	5827763	0	-1	0
Dmel8	D. melanogaster	dmel_chr2L	2109522	2100430	2109522	2109094	2108248	2101169	2100858	2100430	0.0728438	-1	0
Dmel9	D. melanogaster	dmel_chr2L	1005816	996780	1005816	1005389	1004597	997518	997207	996780	0	-1	0
Dmel10	D. melanogaster	dmel_chr2L	695955	686974	695955	695528	694803	687724	687401	686974	0	-1	0
Dmel11	D. melanogaster	dmel_chr2L	21584678	21592363	21584678	21585105	21585950	21591625	21591936	21592363	0.073	1	0
Dmel12	D. melanogaster	dmel_chr2L	18047860	18056948	18047860	18048273	18049134	18056213	18056535	18056948	0	1	0
Dmel13	D. melanogaster	dmel_chr2L	10946999	10956155	10946999	10947426	10948327	10955406	10955728	10956155	0	1	0
Dmel14	D. melanogaster	dmel_chr2L	8452476	8461588	8452476	8452904	8453759	8460838	8461160	8461588	0	1	0
Dmel15	D. melanogaster	dmel_chr2L	7343381	7350438	7343381	7343808	7344678	7349294	7350011	7350438	0	1	0
Dmel16	D. melanogaster	dmel_chr2L	6436014	6445112	6436014	6436441	6439381	6444363	6444685	6445112	0.073	1	0
Dmel17	D. melanogaster	dmel_chr2L	6426911	6436590	6426911	6427487	6428180	6431605	6436014	6436590	0.0541563	1	0
Dmel18	D. melanogaster	dmel_chr2L	976935	984512	976935	977362	980390	982576	984085	984512	0	1	0
Dmel19	D. melanogaster	dmel_chr2L	21428689	21437823	21428689	21429116	21429994	21436278	21437396	21437823	0	1	0
Dmel20	D. melanogaster	dmel_chr2R	13886113	13877001	13886113	13885685	13884830	13877940	13877429	13877001	0	-1	0
Dmel21	D. melanogaster	dmel_chr2R	8313561	8305256	8313561	8313133	8312283	8306386	8305684	8305256	0	-1	0
Dmel22	D. melanogaster	dmel_chr2R	6534892	6525777	6534892	6534465	6533605	6526526	6526204	6525777	0	-1	0
Dmel23	D. melanogaster	dmel_chr2R	5697856	5688747	5697856	5697428	5696576	5689497	5689175	5688747	0.0728438	-1	0
Dmel24	D. melanogaster	dmel_chr2R	5002417	4991945	5002417	5001990	5001194	4996755	4992372	4991945	0.073	-1	0
Dmel25	D. melanogaster	dmel_chr2R	4873183	4864093	4873183	4872755	4871911	4864832	4864521	4864093	0	-1	0
Dmel26	D. melanogaster	dmel_chr2R	2729398	2721709	2729398	2728970	2728123	2722448	2722137	2721709	0.218531	-1	0
Dmel27	D. melanogaster	dmel_chr2R	19861083	19869387	19861083	19861512	19862366	19868638	19868959	19869387	0	1	0
Dmel28	D. melanogaster	dmel_chr2R	17317162	17325343	17317162	17317589	17318444	17324605	17324916	17325343	0.073	1	0
Dmel29	D. melanogaster	dmel_chr2R	17245915	17255016	17245915	17246342	17247188	17254267	17254589	17255016	0.073	1	0
Dmel30	D. melanogaster	dmel_chr2R	15883430	15892534	15883430	15883857	15884706	15891785	15892107	15892534	0	1	0
Dmel31	D. melanogaster	dmel_chr2R	14105786	14114879	14105786	14106214	14107049	14113939	14114451	14114879	0	1	0
Dmel32	D. melanogaster	dmel_chr2R	9982212	9991305	9982212	9982639	9985574	9990556	9990878	9991305	0	1	0
Dmel33	D. melanogaster	dmel_chr2R	8223477	8231785	8223477	8223905	8224759	8230656	8231357	8231785	0	1	0
Dmel34	D. melanogaster	dmel_chr2R	20656389	20666937	20656389	20657370	20659253	20666188	20665958	20666937	0.605875	1	0
Dmel35	D. melanogaster	dmel_chr3L	20056752	20047550	20056752	20056321	20055383	20048304	20047982	20047550	0.0723438	-1	0
Dmel36	D. melanogaster	dmel_chr3L	19791529	19782396	19791529	19791098	19790228	19783149	19782827	19782396	0.0723438	-1	0
Dmel37	D. melanogaster	dmel_chr3L	18746345	18737723	18746345	18745918	18745147	18738947	18738150	18737723	0.073	-1	0
Dmel38	D. melanogaster	dmel_chr3L	18503044	18493942	18503044	18502616	18501771	18494692	18494369	18493942	0.292062	-1	0
Dmel39	D. melanogaster	dmel_chr3L	15903599	15894511	15903599	15903172	15902328	15895249	15894938	15894511	0	-1	0
Dmel40	D. melanogaster	dmel_chr3L	11482159	11473059	11482159	11481732	11480887	11473808	11473486	11473059	0.073	-1	0
Dmel41	D. melanogaster	dmel_chr3L	9252316	9244619	9252316	9251888	9251044	9245369	9245047	9244619	0	-1	0
Dmel42	D. melanogaster	dmel_chr3L	8464875	8455775	8464875	8464448	8463603	8456524	8456202	8455775	0	-1	0
Dmel43	D. melanogaster	dmel_chr3L	5024154	5015061	5024154	5023727	5022878	5015799	5015488	5015061	0	-1	0
Dmel44	D. melanogaster	dmel_chr3L	102908	93799	102908	102480	101627	94548	94227	93799	0	-1	0
Dmel45	D. melanogaster	dmel_chr3L	21240044	21249144	21240044	21240471	21241329	21247673	21248717	21249144	0.146031	1	0
Dmel46	D. melanogaster	dmel_chr3L	18013022	18022020	18013022	18013449	18014203	18021282	18021593	18022020	0	1	0
Dmel47	D. melanogaster	dmel_chr3L	17050317	17059409	17050317	17050747	17051591	17058670	17058979	17059409	0	1	0
Dmel48	D. melanogaster	dmel_chr3L	16911042	16920136	16911042	16911470	16912318	16919397	16919708	16920136	0	1	0
Dmel49	D. melanogaster	dmel_chr3L	13778549	13788087	13778549	13778978	13779824	13785268	13787657	13788087	0	1	0
Dmel50	D. melanogaster	dmel_chr3L	13499159	13506896	13499159	13499586	13500426	13506146	13506469	13506896	0	1	0
Dmel51	D. melanogaster	dmel_chr3L	9903670	9912390	9903670	9904098	9905216	9911641	9911963	9912390	0.219031	1	0
Dmel52	D. melanogaster	dmel_chr3L	7890830	7899945	7890830	7891260	7892115	7899194	7899515	7899945	0	1	0
Dmel53	D. melanogaster	dmel_chr3L	6861520	6868953	6861520	6861948	6862809	6867992	6868526	6868953	0.073	1	0
Dmel54	D. melanogaster	dmel_chr3L	6194917	6204010	6194917	6195344	6196193	6203272	6203583	6204010	0.073	1	0
Dmel55	D. melanogaster	dmel_chr3L	2431092	2440189	2431092	2431519	2432361	2439440	2439762	2440189	0.219031	1	0
Dmel56	D. melanogaster	dmel_chr3L	1137715	1146809	1137715	1138145	1141088	1146070	1146379	1146809	0	1	0
Dmel57	D. melanogaster	dmel_chr3L	6396474	6406067	6396474	6397417	6398238	6405317	6405113	6406067	0.364531	1	0
Dmel58	D. melanogaster	dmel_chr3L	6379660	6389266	6379660	6380593	6380931	6388010	6388332	6389266	0.167281	1	0
Dmel59	D. melanogaster	dmel_chr3R	27722378	27714617	27722378	27721951	27719752	27715355	27715044	27714617	0	-1	0
Dmel60	D. melanogaster	dmel_chr3R	23356085	23346935	23356085	23355658	23354953	23349272	23347362	23346935	0	-1	0
Dmel61	D. melanogaster	dmel_chr3R	22211203	22202102	22211203	22210775	22209931	22202852	22202530	22202102	0	-1	0
Dmel62	D. melanogaster	dmel_chr3R	21560707	21551606	21560707	21560280	21559434	21552355	21552033	21551606	0	-1	0
Dmel63	D. melanogaster	dmel_chr3R	18074270	18065269	18074270	18073843	18073097	18066018	18065696	18065269	0	-1	0
Dmel64	D. melanogaster	dmel_chr3R	15991579	15982467	15991579	15991151	15990296	15983217	15982895	15982467	0	-1	0
Dmel65	D. melanogaster	dmel_chr3R	7214109	7205013	7214109	7213681	7212830	7205751	7205440	7205013	0	-1	0
Dmel66	D. melanogaster	dmel_chr3R	4436638	4427544	4436638	4436211	4435365	4428391	4427971	4427544	0	-1	0
Dmel67	D. melanogaster	dmel_chr3R	200859	192535	200859	200432	199561	193664	192962	192535	0	-1	0
Dmel68	D. melanogaster	dmel_chr3R	26221995	26230202	26221995	26222422	26223267	26229263	26229775	26230202	0	1	0
Dmel69	D. melanogaster	dmel_chr3R	26143102	26150636	26143102	26143531	26144372	26149897	26150207	26150636	0	1	0
Dmel70	D. melanogaster	dmel_chr3R	25707797	25716895	25707797	25708224	25711835	25716145	25716468	25716895	0	1	0
Dmel71	D. melanogaster	dmel_chr3R	24584063	24589621	24584063	24584490	24584556	24587972	24589194	24589621	0	1	0
Dmel72	D. melanogaster	dmel_chr3R	22833182	22842260	22833182	22833611	22834441	22841520	22841831	22842260	0	1	0
Dmel73	D. melanogaster	dmel_chr3R	22336279	22345281	22336279	22336706	22337453	22344532	22344854	22345281	0.073	1	0
Dmel74	D. melanogaster	dmel_chr3R	21658468	21667591	21658468	21658895	21659763	21666842	21667164	21667591	0	1	0
Dmel75	D. melanogaster	dmel_chr3R	19661180	19670273	19661180	19661608	19662454	19669524	19669845	19670273	0	1	0
Dmel76	D. melanogaster	dmel_chr3R	15267283	15276380	15267283	15267710	15268567	15275631	15275953	15276380	0.146031	1	0
Dmel77	D. melanogaster	dmel_chr3R	10020205	10029296	10020205	10020632	10021479	10028558	10028869	10029296	0	1	0
Dmel78	D. melanogaster	dmel_chr3R	4228785	4237892	4228785	4229212	4230064	4237143	4237465	4237892	0	1	0
Dmel79	D. melanogaster	dmel_chrU	6559794	6551812	6559794	6559406	6556843	6553724	6552200	6551812	0.241	-1	0
Dmel80	D. melanogaster	dmel_chrU	2516551	2507572	2516551	2516125	2514242	2508798	2507995	2507572	0.442219	-1	0
Dmel81	D. melanogaster	dmel_chrU	240394	248368	240394	240814	244765	247638	247948	248368	0	1	0
Dmel82	D. melanogaster	dmel_chrU	329344	319154	329344	328980	324522	322252	319518	319154	0	-1	0
Dmel83	D. melanogaster	dmel_chrX	21361469	21354949	21361469	21361041	21360191	21355698	21355377	21354949	0.0728438	-1	0
Dmel84	D. melanogaster	dmel_chrX	18799666	18791062	18799666	18799239	18798393	18792286	18791489	18791062	0	-1	0
Dmel85	D. melanogaster	dmel_chrX	16183758	16174660	16183758	16183331	16182488	16175409	16175087	16174660	0	-1	0
Dmel86	D. melanogaster	dmel_chrX	16065061	16056770	16065061	16064634	16063791	16057519	16057197	16056770	0.146031	-1	0
Dmel87	D. melanogaster	dmel_chrX	10536402	10531324	10536402	10535975	10535129	10532250	10531751	10531324	0.146031	-1	0
Dmel88	D. melanogaster	dmel_chrX	10121670	10112579	10121670	10121243	10120396	10113317	10113006	10112579	0.146031	-1	0
Dmel89	D. melanogaster	dmel_chrX	3358403	3349303	3358403	3357976	3357120	3350041	3349730	3349303	0	-1	0
Dmel90	D. melanogaster	dmel_chrX	3083807	3074715	3083807	3083378	3082531	3076568	3075144	3074715	0	-1	0
Dmel91	D. melanogaster	dmel_chrX	2688488	2679999	2688488	2688061	2687210	2680749	2680426	2679999	0	-1	0
Dmel92	D. melanogaster	dmel_chrX	1602428	1593322	1602428	1602001	1601150	1594071	1593749	1593322	0	-1	0
Dmel93	D. melanogaster	dmel_chrX	22199762	22206937	22199762	22200189	22201029	22206188	22206510	22206937	0.073	1	0
Dmel94	D. melanogaster	dmel_chrX	20647457	20655001	20647457	20647884	20648725	20654250	20654574	20655001	0.146031	1	0
Dmel95	D. melanogaster	dmel_chrX	14770852	14780050	14770852	14771279	14772221	14779300	14779623	14780050	0	1	0
Dmel96	D. melanogaster	dmel_chrX	13939015	13948107	13939015	13939443	13940289	13947368	13947679	13948107	0	1	0
Dmel97	D. melanogaster	dmel_chrX	11575227	11585320	11575227	11575887	11578841	11584585	11584660	11585320	0	1	0
Dmel98	D. melanogaster	dmel_chrX	8794035	8801487	8794035	8794463	8795309	8800738	8801059	8801487	0	1	0
Dmel99	D. melanogaster	dmel_chrX	6970537	6979637	6970537	6970964	6971821	6978900	6979210	6979637	0.146031	1	0
Dmel100	D. melanogaster	dmel_chrX	4835336	4842491	4835336	4835763	4836309	4841012	4842064	4842491	0	1	0
Dmel101	D. melanogaster	dmel_chrX	2256049	2264343	2256049	2256476	2257323	2262944	2263916	2264343	0	1	0
Dmel102	D. melanogaster	dmel_chrX	920632	929369	920632	921061	921924	924860	928940	929369	0	1	0
Dmel103	D. melanogaster	dmel_chrX	684477	692211	684477	684905	685689	690596	691783	692211	0	1	0
Dmel104	D. melanogaster	dmel_chrX	49093	56288	49093	49520	50371	55539	55861	56288	0.073	1	0
Dmel105	D. melanogaster	dmel_chrX	3453762	3458199	3453762	3453861	3455449	3457863	3458100	3458199	0	1	0
Dmel106	D. melanogaster	dmel_chrX	3462774	3458342	3462774	3462234	3461992	3459668	3458882	3458342	0	-1	0
Dyak1	D. yakuba	chr2h_random	3455176	3446793	3455176	3454749	3453883	3451118	3447220	3446793	0.292062	-1	0
Dyak2A	D. yakuba	chr2h_random	152782	144788	152782	152524	149161	146234	145042	144788	2.09153	-1	1
Dyak3A	D. yakuba	chr2h_random	1765640	1772014	1765640	1766024	1769480	1771636	1771630	1772014	0.2435	1	1
Dyak4A	D. yakuba	chr2h_random	1809670	1798446	1809670	1809230	1805849	1803384	1798872	1798446	1.61006	-1	1
Dyak5A	D. yakuba	chr2h_random	583751	590555	583751	583983	585866	587329	590323	590555	1.20709	1	1
Dyak6A	D. yakuba	chr2L	21853137	21860770	21853137	21853521	21857078	21860404	21860386	21860770	0.324688	1	1
Dyak7	D. yakuba	chr2L_random	3589353	3580851	3589353	3588385	3584752	3582506	3581826	3580851	0.161594	-1	0
Dyak8A	D. yakuba	chr2L_random	331056	325014	331056	330685	327965	325542	325372	325014	2.37675	-1	1
Dyak9A	D. yakuba	chr3h	82364	88463	82364	83042	83086	85884	87785	88463	0	1	1
Dyak10A	D. yakuba	chr3h	78794	87017	78794	79179	79511	82342	86632	87017	0.0809688	1	1
Dyak11	D. yakuba	chr3h_random	759517	750955	759517	759407	756805	755096	751065	750955	0.563062	-1	0
Dyak12	D. yakuba	chrU	18461928	18473536	18461928	18462178	18466869	18469736	18473286	18473536	0	1	0
Dyak13	D. yakuba	chrU	11134507	11129786	11134507	11134253	11132197	11130037	11130040	11129786	0	-1	0
Dyak14	D. yakuba	chrU	11678067	11687354	11678067	11678316	11682462	11686715	11687105	11687354	0	1	0
Dyak15	D. yakuba	chrU	15834024	15842884	15834024	15834274	15838426	15839548	15842634	15842884	0	1	0
Dyak16A	D. yakuba	chrU	13089998	13083804	13089998	13089743	13085770	13084057	13084059	13083804	5.20834	-1	1
Dyak17A	D. yakuba	chrU	10810616	10803955	10810616	10810231	10809093	10804333	10804340	10803955	0.0809688	-1	1
Dyak18A	D. yakuba	chrU	779080	785007	779080	779464	779797	784629	784623	785007	0.2435	1	1
Dyak19A	D. yakuba	chrU	462816	457175	462816	462436	462103	457553	457559	457175	0.328094	-1	1
Dyak20A	D. yakuba	chrU	16637925	16635854	16637925	16637673	16637599	16636107	16636106	16635854	0	-1	1
Dyak21A	D. yakuba	chrU	9153505	9142078	9153505	9153110	9148541	9146523	9142468	9142078	1.67838	-1	1
Dyak22A	D. yakuba	chrU	4325620	4329951	4325620	4325769	4326100	4327875	4329805	4329951	1.71234	1	1
Dyak23A	D. yakuba	chrX	20972930	20965929	20972930	20972546	20969599	20967854	20966313	20965929	0.162344	-1	1
Dyak24A	D. yakuba	chrX_random	1397085	1388569	1397085	1396354	1393225	1390115	1389283	1388569	1.71297	-1	1
Dyak25A	D. yakuba	chrX_random	68342	63669	68342	67982	64500	67232	64050	63669	2.68353	-1	1
Dere1A	D. erecta	dere_scaffold_3462	4291	11991	4291	4498	8441	10375	11783	11991	2.70431	1	1
Dere2A	D. erecta	dere_scaffold_4644	768232	760019	768232	767848	764626	760400	760403	760019	0	-1	1
Dere3A	D. erecta	dere_scaffold_4690	18628329	18633841	18628329	18628713	18630581	18633460	18633457	18633841	0.0811562	1	1
Dere4A	D. erecta	dere_scaffold_4690	18173261	18180239	18173261	18173403	18176506	18178479	18180097	18180239	1.09266	1	1
Dere5A	D. erecta	dere_scaffold_4690	18119293	18124796	18119293	18119677	18120963	18124415	18124412	18124796	0.0811562	1	1
Dere6A	D. erecta	dere_scaffold_4690	13815256	13811469	13815256	13814872	13814220	13811896	13811853	13811469	0	-1	1
Dere7A	D. erecta	dere_scaffold_4770	9605309	9613715	9605309	9605693	9606345	9613334	9613331	9613715	0	1	1
Dere8A	D. erecta	dere_scaffold_4770	11342	5743	11342	11199	9566	7851	5886	5743	1.51909	-1	1
Dere9A	D. erecta	dere_scaffold_4770	227637	231425	227637	228021	228674	230998	231041	231425	0.162344	1	1
Dere10A	D. erecta	dere_scaffold_4784	25050019	25043844	25050019	25049635	25046539	25044632	25044228	25043844	0.2435	-1	1
Dere11A	D. erecta	dere_scaffold_4784	21437235	21445353	21437235	21437619	21437957	21441610	21444969	21445353	0.162344	1	1
Dere12A	D. erecta	dere_scaffold_4784	25320926	25314479	25320926	25320740	25317740	25316031	25314665	25314479	0.668437	-1	1
Dere13A	D. erecta	dere_scaffold_4784	24989481	24986351	24989481	24989156	24988820	24986571	24986668	24986351	0.393094	-1	1
Dere14A	D. erecta	dere_scaffold_4784	23152135	23148346	23152135	23151751	23150898	23149177	23148730	23148346	0	-1	1
Dere15A	D. erecta	dere_scaffold_4784	21455321	21451531	21455321	21454936	21454282	21451958	21451916	21451531	0	-1	1
Dere16A	D. erecta	dere_scaffold_4784	25623627	25626904	25623627	25623874	25624270	25626594	25626637	25626904	0.504031	1	1
Dere17A	D. erecta	dere_scaffold_4784	25230713	25234505	25230713	25231099	25231754	25234078	25234121	25234505	0.162344	1	1
Dere18A	D. erecta	dere_scaffold_4784	24780909	24784297	24780909	24781293	24781545	24783869	24783913	24784297	0.162344	1	1
Dere19A	D. erecta	dere_scaffold_4784	22689802	22695703	22689802	22690195	22691548	22693347	22695317	22695703	1.55841	1	1
Dere20A	D. erecta	dere_scaffold_4789	41727	37774	41727	41486	40114	38348	38015	37774	0	-1	1
Dere21A	D. erecta	dere_scaffold_4801	41962	31835	41962	41447	36962	33810	32350	31835	0.0605625	-1	1
Dere22A	D. erecta	dere_scaffold_4840	39057	44676	39057	39906	40712	42436	43851	44676	4.14384	1	1
Dere23A	D. erecta	dere_scaffold_4845	2102916	2095045	2102916	2102541	2102189	2096592	2095421	2095045	0.914219	-1	1
Dere24A	D. erecta	dere_scaffold_4845	1419007	1427028	1419007	1419366	1419711	1424684	1426669	1427028	0.0868125	1	1
Dere25A	D. erecta	dere_scaffold_4845	3077188	3080985	3077188	3077577	3078234	3080558	3080596	3080985	0.080125	1	1
Dere26A	D. erecta	dere_scaffold_4845	1274604	1278026	1274604	1274990	1275326	1277281	1277645	1278026	0.73625	1	1
Dere27A	D. erecta	dere_scaffold_4845	292260	296030	292260	292643	293294	295282	295647	296030	0.081375	1	1
Dere28	D. erecta	dere_scaffold_4929	25924097	25914248	25924097	25923670	25919814	25917097	25914675	25914248	0.365063	-1	0
Dere29A	D. erecta	dere_scaffold_4929	26217976	26226080	26217976	26218360	26218698	26225699	26225696	26226080	0	1	1
Dere30A	D. erecta	dere_scaffold_4929	24844646	24835698	24844646	24844261	24843924	24836080	24836083	24835698	0	-1	1
Dere31A	D. erecta	dere_scaffold_4929	25790163	25783941	25790163	25789779	25789135	25784369	25784325	25783941	0.324688	-1	1
Dere32A	D. erecta	dere_scaffold_4929	24508191	24497531	24508191	24507671	24503988	24502507	24498048	24497531	1.61531	-1	1
Dere33A	D. erecta	dere_scaffold_4929	22936106	22933089	22938130	22937744	22934900	22933092	22933009	22932623	1.4535	-1	1
Dere34A	D. erecta	dere_scaffold_4929	22649269	22640113	22649269	22648985	22645164	22642999	22640408	22640113	1.0965	-1	1
Dere35A	D. erecta	dere_scaffold_4929	22005187	21998423	22005187	22004310	22004337	22001281	21999335	21998423	0.106781	-1	1
Dere36A	D. erecta	dere_scaffold_4929	21145790	21139119	21145790	21145404	21144752	21141294	21139505	21139119	0.08075	-1	1
Dere37A	D. erecta	dere_scaffold_4929	24340429	24347659	24340429	24340627	24342975	24345218	24347461	24347659	0.314063	1	1
Dere38A	D. erecta	dere_scaffold_4929	25797824	25793846	25797824	25797462	25796954	25794807	25794230	25793846	1.12534	-1	1
Dere39A	D. erecta	dere_scaffold_4929	24456883	24453131	24456883	24456499	24455845	24453962	24453515	24453131	0	-1	1
Dere40A	D. erecta	dere_scaffold_4929	23081155	23072744	23081155	23080770	23077970	23076102	23073129	23072744	0.161906	-1	1
Dere41A	D. erecta	dere_scaffold_4929	25770734	25774524	25770734	25771116	25771760	25773565	25774142	25774524	0.0815938	1	1
Dere42A	D. erecta	dere_scaffold_4929	23325510	23329302	23325510	23325894	23326551	23328875	23328918	23329302	0.162344	1	1
Dere43A	D. erecta	dere_scaffold_4929	22914212	22921517	22914212	22914596	22916158	22918410	22921133	22921517	0.2435	1	1
Dere44A	D. erecta	dere_scaffold_4929	21856320	21859979	21856320	21856579	21857356	21859680	21859723	21859979	0.244125	1	1
Dere45A	D. erecta	dere_scaffold_4929	20836918	20840737	20836918	20837302	20837953	20840151	20840353	20840737	0	1	1
Dana1	D. ananassae	dana_scaffold_12916	10432001	10442761	10432001	10432307	10433224	10440186	10442456	10442761	0	1	0
Dana2	D. ananassae	dana_scaffold_13089	555132	546346	555132	554825	553617	547225	546653	546346	0	-1	0
Dana3	D. ananassae	dana_scaffold_13266	8573552	8581362	8573552	8573863	8574732	8580530	8581052	8581362	0	1	0
Dana4	D. ananassae	dana_scaffold_13337	6301635	6310700	6301635	6301947	6302856	6309815	6310388	6310700	0	1	0
Dana5	D. ananassae	dana_scaffold_13339	1230645	1240579	1230645	1230781	1235717	1239625	1240444	1240579	0	1	0
Dwil1	D. willistoni	dwil_scaffold_180701	779679	788359	779679	780094	780873	785003	787944	788359	0	1	0
Dwil2	D. willistoni	dwil_scaffold_180708	8790349	8798994	8790349	8790765	8795256	8797802	8798578	8798994	0	1	0
Dwil3	D. willistoni	dwil_scaffold_180772	3462617	3470468	3462617	3463032	3466737	3470057	3470053	3470468	0	1	0
Dper1	D. persimilis	dper_scaffold_417	12656	6908	12656	12394	11100	9046	7170	6908	1.18822	0	0
Dmel107	D. melanogaster	dmel_chr2R	20649306	20657859	20649306	20650221	20650575	20656451	20656943	20657859	0.341156	1	0
Dwil4	D. willistoni	dwil_scaffold_180777	849658	841803	849658	849245	845530	842213	842216	841803	0	-1	0
Dwil5	D. willistoni	dwil_scaffold_180782	175614	171162	175614	175226	174359	171801	171550	171162	0	-1	0
Dwil6	D. willistoni	dwil_scaffold_180972	59385	55021	59385	58968	58201	55655	55438	55021	0.149531	-1	0
Dwil7	D. willistoni	dwil_scaffold_181019	96432	92078	96432	96025	95258	92700	92479	92078	0.621875	-1	0
Dwil8	D. willistoni	dwil_scaffold_181036	59276	63513	59276	59520	60306	62834	63269	63513	0.382656	1	0
Dwil9	D. willistoni	dwil_scaffold_181074	129445	136372	129445	129853	130681	134373	135964	136372	0.534844	1	0
Dwil10	D. willistoni	dwil_scaffold_181117	154982	162266	154982	155346	155433	158489	161901	162266	3.125	1	0
Dwil11	D. willistoni	dwil_scaffold_181145	2171319	2162954	2171319	2170942	2166587	2164074	2163362	2162954	0.578719	-1	0
Dwil12	D. willistoni	dwil_scaffold_181148	4194789	4200318	4194789	4195196	4197176	4199386	4199911	4200318	0	1	0
Dwil13	D. willistoni	dwil_scaffold_181152	459803	453005	459803	459445	458652	456394	453412	453005	0.361281	-1	0
Dwil14	D. willistoni	dwil_scaffold_181155	1884547	1893451	1884547	1884871	1887698	1893130	1893127	1893451	0	1	0
Dmoj1	D. mojavensis	dmoj_scaffold_6473	16901742	16895630	16901742	16901393	16900959	16896709	16895979	16895630	0.0892813	-1	0
Dmoj2A	D. mojavensis	dmoj_scaffold_6473	16882431	16890573	16882431	16882890	16885714	16890129	16890114	16890573	1.5625	1	1
Dmoj3	D. mojavensis	dmoj_scaffold_6473	5759612	5753383	5759612	5759168	5758585	5755487	5753827	5753383	0	-1	0
Dmoj4	D. mojavensis	dmoj_scaffold_6473	12420250	12414080	12420250	12419901	12419180	12414672	12414429	12414080	0	-1	0
Dmoj5	D. mojavensis	dmoj_scaffold_6482	2278503	2287234	2278503	2278945	2279665	2286642	2286791	2287234	0.211625	1	0
Dmoj6	D. mojavensis	dmoj_scaffold_6482	179054	170597	179054	178583	174150	170599	171068	170597	0	-1	0
Dmoj7	D. mojavensis	dmoj_scaffold_6482	13475	7687	13475	13304	10009	7688	7858	7687	8.17587	-1	0
Dmoj8	D. mojavensis	dmoj_scaffold_6498	2646050	2654782	2646050	2646401	2647720	2653920	2654431	2654782	0	1	0
Dmoj9	D. mojavensis	dmoj_scaffold_6540	27148443	27141043	27148443	27148094	27147375	27143365	27141392	27141043	0.0892813	-1	0
Dmoj10	D. mojavensis	dmoj_scaffold_6540	5048985	5057076	5048985	5049334	5052763	5056485	5056728	5057076	0	1	0
Dmoj11	D. mojavensis	dmoj_scaffold_6540	34109159	34103007	34109159	34108810	34106389	34104206	34103356	34103007	0.0892813	-1	0
Dmoj12	D. mojavensis	dmoj_scaffold_6541	1413096	1420881	1413096	1413201	1416606	1419914	1420776	1420881	7.37028	1	0
Dmoj13	D. mojavensis	dmoj_scaffold_6680	21649578	21640582	21649578	21649229	21644959	21642440	21640930	21640582	0.53725	-1	0
